# Supplementary material for: Emergence delirium in small animals: a first step towards an objective assessment
Source: Front Vet Sci. 2025 Jun 18;12:1623761. doi: 10.3389/fvets.2025.1623761 (PMC12217935; doi:10.3389/fvets.2025.1623761)
Supplement: Supplementary file 2 [file Table_2.xlsx]

## Sheet: Dogs
Sequential number	Amount of Symptoms	Species	Sex	Age (years)	Breed	Behaviour	VAS Pre OP	ASA Status	Elective/Emergency	Main Procedure	Anaesthesia duration	Time between stop iso/sevo/TIVA and extubation:	Emergency extubation?	Need to restrain the animal?	Patient was observed after extubation (in minutes):	Postoperative sedation	Surgery	Does the animal had any kind of sedative drugs before premedication?	Arrival time to the clinic	Contrast medium given?	Premedication	Induction	Intraoperative analgesia	Inhalant used	Cardiovascular supportive drugs	Opioids over all	Opioids intraoperative	Benzodiazepines
1	1	Dog	fc	6	Mixed breed	calm + cooperative	3	ASA 2	Elective	Diagnostic not brain	1-2 h	< 3 min	No	No	10	None		Others	Day before anaesthesia (one night in the clinic)	No	Medetomidin, Methadon	Propofol	None	Isoflurane	None	yes	no	no
2	1	Dog	f	13	Poodle	anxious + cooperative	6	ASA 3	Emergency	Surgery	3-4 h	3-10 min	No	No	15	None	Abdominal	None	Day of anaesthesia		Fentanyl, Midazolam/Diazepam	Alphaxolone	Fentanyl CRI, Lidocain CRI	Isoflurane	None	yes	yes	yes
3	0	Dog	f	10	Poodle	calm + cooperative	5	ASA 2	Emergency	Surgery	2-3 h	3-10 min	No	No	20	None	Abdominal	None	Day before anaesthesia (one night in the clinic)		Methadon	Alphaxolone, Midazolam/Diazepam	Fentanyl CRI, Lidocain CRI	Isoflurane	None	yes	yes	yes
4	2	Dog	mc	13	American Cocker Spaniel	not calm + cooperative	2	ASA 3	Elective	Surgery	3-4 h	11-20 min	No	Yes	20	Given as signs of rough recovery were observed	Opthalmology	None	Day of anaesthesia		ACP, Methadon	Propofol	Fentanyl Bolus, Fentanyl CRI	Isoflurane	None	yes	yes	no
5	1	Dog	fc	12	Whippet	anxious + cooperative	2	ASA 2	Elective	Surgery	1-2 h	3-10 min	No	No	15	None	Miscellaneous	None	Day of anaesthesia		ACP, Methadon	Propofol	Methadon, Others	Sevoflurane	Glykopyrrolate	yes	yes	no
6	0	Dog	m	9	Basset Fauve de Bretagne	not calm + uncooperative	0	ASA 2	Elective	Surgery	4-5 h	11-20 min	No	No	10	None	Urogenital	Gabapentin, Others	Day before anaesthesia (one night in the clinic)		Dexmedetomidin, Methadon	Propofol	Fentanyl CRI	Isoflurane	None	yes	yes	no
7	4	Dog	mc	7	Golden Retriever	calm + cooperative	0	ASA 2	Elective	Surgery	2-3 h	3-10 min	No	Yes	15	Yes	Miscellaneous	no data question added in second phase of study	no data question added in second phase of study	no data question added in second phase of study	ACP, Methadon	Propofol	Fentanyl CRI	Isoflurane	None	yes	yes	no
8	1	Dog	mc	12	German Hound	anxious + cooperative	2	ASA 2	Elective	Diagnostic not brain	3-4 h	3-10 min	No	No	20	Planned as rough recovery was expected (example Optha patient)		None	Day of anaesthesia	Yes	Medetomidin, Butorphanol	Propofol	Local anaesthesia withouth opioids	Isoflurane	None	yes	no	no
9	0	Dog	fc	12	Mixed Breed	calm + cooperative	0	ASA 3	Elective	Diagnostic brain	1-2 h	3-10 min	No	No	10	None		ACP, Others	More than one day before anaesthesia (more than one night in the clinic)	Yes	None	Propofol	None	Sevoflurane	None	no	no	no
10	0	Dog	fc	8	French Bulldog	calm + cooperative	2	ASA 2	Elective	Diagnostic not brain	1-2 h	11-20 min	No	No	40	None		Others	Day before anaesthesia (one night in the clinic)	No	Medetomidin, Methadon	Propofol	None	Isoflurane	None	yes	no	no
11	2	Dog	m	5	Jack Russell Terrier	calm + cooperative	3	ASA 2	Elective	Diagnostic not brain	< 1h	< 3 min	No	Yes	30	No		no data question added in second phase of study	no data question added in second phase of study	no data question added in second phase of study	Medetomidin, Butorphanol	Propofol	None	Isoflurane	None	yes	no	no
12	0	Dog	fc	8	Lagotto Romagnolo	calm + cooperative	1	ASA 2	Elective	Surgery	2-3 h	3-10 min	No	No	10	No	Dermatology	no data question added in second phase of study	no data question added in second phase of study	no data question added in second phase of study	ACP, Methadon	Propofol, Ketamin	Methadon, Local anaesthesia withouth opioids	Isoflurane	Ephedrine	yes	yes	no
13	1	Dog	fc	6	Labrador Retriver	not calm + cooperative	0	ASA 2	Elective	Surgery	3-4 h	3-10 min	No	No	15	None	Orthopaedics	None	Day of anaesthesia		Medetomidin, Methadon	Propofol, Ketamin	Methadon, Local anaesthesia withouth opioids	Isoflurane	None	yes	yes	no
14	0	Dog	fc	6	Labrador Retriver	not calm + cooperative	0	ASA 2	Elective	Surgery	2-3 h	11-20 min	No	No	15	Yes	Dermatology	no data question added in second phase of study	no data question added in second phase of study	no data question added in second phase of study	Medetomidin, Butorphanol	Propofol	Methadon	Isoflurane	None	yes	yes	no
15	0	Dog	m	4	Catalan Sheepdog	calm + uncooperative	1	ASA 2	Elective	Diagnostic not brain	< 1h	11-20 min	No	No	15	No		no data question added in second phase of study	no data question added in second phase of study	no data question added in second phase of study	Medetomidin, Butorphanol, Ketamin	Propofol	None	Isoflurane	None	yes	no	no
16	0	Dog	mc	7	Dogue de Bordeaux	calm + cooperative	2	ASA 1	Elective	Surgery	4-5 h	> 20 min	No	No	180	No	Orthopaedics	no data question added in second phase of study	no data question added in second phase of study	no data question added in second phase of study	ACP, Methadon	Propofol	Local anaesthesia withouth opioids	Isoflurane	None	yes	no	no
17	0	Dog	fc	10	French Bulldog	not calm + cooperative	0	ASA 2	Elective	Diagnostic brain	1-2 h	11-20 min	No	No	12	None		None	Day before anaesthesia (one night in the clinic)	Yes	Medetomidin, Butorphanol	Propofol, Lidocaine	None	Sevoflurane	Glykopyrrolate	yes	no	no
18	1	Dog	m	9	Poodle	anxious + cooperative	1	ASA 1	Elective	Diagnostic not brain	2-3 h	3-10 min	No	No	30	None		None	Day of anaesthesia	No	ACP, Butorphanol	Propofol, Alphaxolone	None	Isoflurane	None	yes	no	no
19	1	Dog	fc	9	Boston Terrier	calm + cooperative	0	ASA 2	Elective	Surgery	1-2 h	> 20 min	No	No	10	None	Dermatology	None	Day before anaesthesia (one night in the clinic)		ACP, Methadon	Propofol, Ketamin	None	Isoflurane	None	yes	no	no
20	0	Dog	f	8	Labrador Retriver	anxious + cooperative	5	ASA 2	Elective	Surgery	> 5h	3-10 min	No	No	120	None	Orthopaedics	None	More than one day before anaesthesia (more than one night in the clinic)		ACP, Methadon	Propofol	Fentanyl Bolus	Isoflurane	None	yes	yes	no
21	0	Dog	f	12	Mixed Breed	not calm + cooperative	6	ASA 2	Elective	Surgery	3-4 h	3-10 min	No	No	20	Planned as rough recovery was expected (example Optha patient)	Miscellaneous	no data question added in second phase of study	no data question added in second phase of study	no data question added in second phase of study	Medetomidin, Methadon, Ketamin	Propofol	Fentanyl CRI, Ketamin CRI, Lidocain Bolus, Methadon	Isoflurane	None	yes	yes	no
22	3	Dog	f	12	Mixed Breed	calm + uncooperative	4	ASA 2	Elective	Surgery	< 1h	3-10 min	No	No	5	No	Miscellaneous	no data question added in second phase of study	no data question added in second phase of study	no data question added in second phase of study	Medetomidin, Methadon	Propofol, Midazolam/Diazepam	None	Isoflurane	None	yes	no	yes
23	0	Dog	mc	7	Landseer dog	calm + cooperative	8	ASA 2	Elective	Diagnostic not brain	2-3 h	3-10 min	No	No	10	No		no data question added in second phase of study	no data question added in second phase of study	no data question added in second phase of study	ACP, Methadon	Propofol, Midazolam/Diazepam	None	Isoflurane	None	yes	no	yes
24	2	Dog	m	8	Bernese Mountain Dog	anxious + cooperative	4	ASA 2	Elective	Surgery	< 1h	> 20 min	No	No	10	None	Miscellaneous	Gabapentin, Others	More than one day before anaesthesia (more than one night in the clinic)		Methadon	Propofol, Midazolam/Diazepam, Ketamin	None	Isoflurane	None	yes	no	yes
25	3	Dog	mc	10	Dachshund	calm + cooperative	8	ASA 2	Elective	Surgery	> 5h	> 20 min	No	Yes	15	Given as signs of rough recovery were observed	Neurology - no brain	Gabapentin, Trittico	Day before anaesthesia (one night in the clinic)		Medetomidin, Methadon	Propofol, Ketamin	Methadon, Local anaesthesia withouth opioids	Isoflurane	Glykopyrrolate	yes	yes	no
26	2	Dog	mc	9	Shih tzu	anxious + cooperative	3	ASA 1	Elective	Surgery	2-3 h	3-10 min	No	No	40	None	Urogenital	Trittico	More than one day before anaesthesia (more than one night in the clinic)		Medetomidin, Methadon	Propofol	Ketamin Bolus, Methadon	Isoflurane	Atropin	yes	yes	no
27	0	Dog	mc	3	Border Collie	not calm + cooperative	3	ASA 1	Elective	Surgery	> 5h	3-10 min	No	Yes	80	Planned as rough recovery was expected (example Optha patient)	Orthopaedics	Trittico	More than one day before anaesthesia (more than one night in the clinic)		Medetomidin	Propofol	Local anaesthesia with opioids	Isoflurane	None	yes	yes	no
28	0	Dog	m	3	Border Collie	anxious + uncooperative	0	ASA 1	Elective	Diagnostic not brain	1-2 h	3-10 min	No	No	10	None		Gabapentin, Others	Day of anaesthesia	No	ACP, Medetomidin, Butorphanol	Propofol	None	Isoflurane	None	yes	no	no
29	0	Dog	fc	8	Shar Pei	anxious + cooperative	7	ASA 2	Elective	Surgery	4-5 h	3-10 min	No	No	20	None	Orthopaedics	None	Day before anaesthesia (one night in the clinic)		Medetomidin, Methadon	Propofol, Ketamin	Methadon	Isoflurane	None	yes	yes	no
30	2	Dog	fc	11	Labrador Retriver	anxious + cooperative	1	ASA 2	Elective	Surgery	2-3 h	3-10 min	No	No	20	None	Miscellaneous	None	Day before anaesthesia (one night in the clinic)		Dexmedetomidin, Methadon	Propofol, Ketamin	Fentanyl Bolus, Ketamin CRI, Local anaesthesia withouth opioids	Isoflurane	None	yes	yes	no
31	1	Dog	f	3	St. Bernard	calm + cooperative	0	ASA 2	Elective	Diagnostic brain	1-2 h	3-10 min	Yes	No	15	None		None	Day of anaesthesia	Yes	Medetomidin, Butorphanol	Propofol, Midazolam/Diazepam	None	Sevoflurane	None	yes	no	yes
32	1	Dog	f	4	Yorkshire Terrier	calm + cooperative	3	ASA 3	Elective	Surgery	1-2 h	3-10 min	No	No	25	Planned as rough recovery was expected (example Optha patient)	Opthalmology	no data question added in second phase of study	no data question added in second phase of study	no data question added in second phase of study	Medetomidin, Methadon	Propofol	Ketamin Bolus, Local anaesthesia withouth opioids	Isoflurane	Ephedrine, Glykopyrrolate	yes	no	no
33	0	Dog	mc	4	Border Collie	not calm + uncooperative	6	ASA 2	Elective	Surgery	1-2 h	11-20 min	No	No	50	Planned as rough recovery was expected (example Optha patient)	Orthopaedics	Trittico	More than one day before anaesthesia (more than one night in the clinic)		ACP, Dexmedetomidin, Methadon	Propofol	Methadon	Isoflurane	None	yes	yes	no
34	3	Dog	mc	4	Border Collie	calm + uncooperative	2	ASA 2	Elective	Surgery	3-4 h	11-20 min	No	No	20	Yes	Orthopaedics	no data question added in second phase of study	no data question added in second phase of study	no data question added in second phase of study	Dexmedetomidin, Methadon	Propofol	Local anaesthesia withouth opioids	Isoflurane	None	yes	no	no
35	0	Dog	mc	8	Australian shepard	calm + uncooperative	2	ASA 2	Elective	Surgery	2-3 h	3-10 min	No	No	20	None	Opthalmology	None	Day of anaesthesia		ACP, Methadon	Propofol	Methadon	Isoflurane	None	yes	yes	no
36	4	Dog	mc	3	Bichon frisé	not calm + cooperative	6	ASA 2	Elective	Diagnostic not brain	1-2 h	3-10 min	No	Yes	30	None		None	Day of anaesthesia	Yes	Medetomidin, Methadon, Ketamin	Propofol	None	Isoflurane	None	yes	no	no
37	2	Dog	fc	8	Mixed Breed	calm + cooperative	1	ASA 2	Elective	Surgery	> 5h	11-20 min	No	No	25	Planned as rough recovery was expected (example Optha patient)	Orthopaedics	None	Day of anaesthesia		ACP, Methadon	Propofol	Fentanyl Bolus, Fentanyl CRI	Isoflurane	None	yes	yes	no
38	0	Dog	fc	10	Chihuahua	calm + cooperative	1	ASA 2	Elective	Diagnostic not brain	< 1h	3-10 min	No	No	12	None		None	Day of anaesthesia	No	Medetomidin, Butorphanol	Propofol	None	Isoflurane	None	yes	no	no
39	0	Dog	mc	2	Labrador Retriever	calm + uncooperative	0	ASA 2	Elective	Diagnostic not brain	1-2 h	3-10 min	No	No	10	Yes		no data question added in second phase of study	no data question added in second phase of study	no data question added in second phase of study	Medetomidin, Butorphanol	Propofol, Ketamin	None	Isoflurane	None	yes	no	no
40	6	Dog	m	7	Havanese dog	calm + cooperative	0	ASA 2	Elective	Diagnostic not brain	1-2 h	< 3 min	No	No	15	None		None	More than one day before anaesthesia (more than one night in the clinic)	No	Butorphanol	Propofol	None	Isoflurane	None	yes	no	no
41	1	Dog	fc	12	Mixed Breed	anxious + cooperative	3	ASA 1	Elective	Diagnostic not brain	2-3 h	3-10 min	No	No	20	None		ACP	Day of anaesthesia	Yes	Medetomidin, Methadon	Propofol	None	Isoflurane	None	yes	no	no
42	0	Dog	fc	4	Cane Corso	not calm + cooperative	2	ASA 2	Elective	Surgery	4-5 h	11-20 min	No	No	20	None	Orthopaedics	None	Day before anaesthesia (one night in the clinic)		ACP, Methadon	Propofol	Fentanyl Bolus, Fentanyl CRI	Isoflurane	Dopamine	yes	yes	no
43	0	Dog	fc	2	Mixed Breed	not calm + cooperative	0	ASA 1	Elective	Diagnostic not brain	< 1h	3-10 min	No	No	15	None		None	Day of anaesthesia	No	Dexmedetomidin, Butorphanol	Propofol	None	Isoflurane	None	yes	no	no
44	1	Dog	mc	1	French Bulldog	anxious + uncooperative	2	ASA 2	Elective	Diagnostic not brain	1-2 h	> 20 min	No	No	20	Planned as rough recovery was expected (example Optha patient)		None	Day of anaesthesia	No	ACP, Medetomidin, Butorphanol	Propofol	None	Isoflurane	Glykopyrrolate	yes	no	no
45	6	Dog	f	1	Miniature Pinscher	not calm + cooperative	1	ASA 2	Elective	Surgery	1-2 h	3-10 min	No	No	5	No	Orthopaedics	no data question added in second phase of study	no data question added in second phase of study	no data question added in second phase of study	Medetomidin, Butorphanol	Propofol	Methadon	Isoflurane	None	yes	yes	no
46	1	Dog	mc	5	Entlebucher Mountain Dog	calm + cooperative	0	ASA 2	Elective	Surgery	1-2 h	3-10 min	No	No	15	None	Miscellaneous	None	Day of anaesthesia		Dexmedetomidin, Butorphanol	Propofol	None	Isoflurane	None	yes	no	no
47	6	Dog	m	1	Labrador Retriver	not calm + uncooperative	0	ASA 2	Elective	Diagnostic brain	1-2 h	3-10 min	No	No	25	No	only diagnostik	no data question added in second phase of study	no data question added in second phase of study	no data question added in second phase of study	Medetomidin, Butorphanol	Propofol	None	Sevoflurane	None	yes	no	no
48	0	Dog	fc	2	American Bulldog	calm + cooperative	1	ASA 1	Elective	Diagnostic not brain	1-2 h	3-10 min	No	No	15	No		no data question added in second phase of study	no data question added in second phase of study	no data question added in second phase of study	Medetomidin, Methadon	Propofol	None	Isoflurane	None	yes	no	no
49	2	Dog	m	6	Malinois	not calm + cooperative	1	ASA 2	Elective	Diagnostic not brain	1-2 h	3-10 min	No	No	15	No		no data question added in second phase of study	no data question added in second phase of study	no data question added in second phase of study	Medetomidin, Butorphanol, Ketamin	Propofol	None	Isoflurane	None	yes	no	no
50	0	Dog	m	6	Malinois	anxious + cooperative	0	ASA 1	Elective	Diagnostic not brain	1-2 h	3-10 min	No	No	15	Planned as rough recovery was expected (example Optha patient)		None	Day of anaesthesia	No	Dexmedetomidin, Methadon	Propofol	None	Isoflurane	None	yes	no	no
51	2	Dog	f	2	Icelandic Sheepdog	not calm + cooperative	0	ASA 1	Elective	Surgery	3-4 h	3-10 min	No	Yes	15	Planned as rough recovery was expected (example Optha patient)	Abdominal	no data question added in second phase of study	no data question added in second phase of study	no data question added in second phase of study	Medetomidin, Methadon	Propofol	Methadon, Others	Isoflurane	Glykopyrrolate	yes	yes	no
52	6	Dog	fc	10	White Swiss Shepherd Dog	anxious + cooperative	0	ASA 2	Elective	Diagnostic not brain	1-2 h	3-10 min	No	No	15	None		None	Day of anaesthesia	No	ACP, Medetomidin, Methadon	Propofol, Ketamin	None	Isoflurane	None	yes	no	no
53	0	Dog	m	1	Labrador Retriever	calm + cooperative	0	ASA 1	Elective	Diagnostic not brain	1-2 h	> 20 min	No	No	30	None		None	Day of anaesthesia	No	Medetomidin, Butorphanol	Propofol	None	Isoflurane	None	yes	no	no
54	6	Dog	m	4	Old German herding dogs	calm + cooperative	2	ASA 2	Emergency	Surgery	2-3 h	11-20 min	No	No	5	None	Abdominal	None	Day of anaesthesia		Methadon	Midazolam/Diazepam, Ketamin	Fentanyl Bolus, Fentanyl CRI, Ketamin Bolus, Ketamin CRI	Isoflurane	None	yes	yes	yes
55	6	Dog	mc	5	Bernese Mountain Dog	not calm + cooperative	1	ASA 2	Elective	Diagnostic not brain	1-2 h	3-10 min	No	No	10	None		None	Day of anaesthesia	No	Medetomidin, Butorphanol	Propofol	None	Isoflurane	None	yes	no	no
56	0	Dog	m	3	Koolie	not calm + cooperative	4	ASA 1	Elective	Diagnostic not brain	< 1h	3-10 min	No	No	20	Yes		no data question added in second phase of study	no data question added in second phase of study	no data question added in second phase of study	Medetomidin, Butorphanol	Others	None	Isoflurane	None	yes	no	no
57	0	Dog	fc	3	Pug	calm + cooperative	0	ASA 1	Elective	Diagnostic not brain	1-2 h	3-10 min	No	No	25	None		None	Day of anaesthesia	Yes	Medetomidin, Butorphanol	Propofol	None	Isoflurane	Glykopyrrolate	yes	no	no
58	3	Dog	m	9	Australien Shepard	not calm + uncooperative	5	ASA 2	Elective	Surgery	3-4 h	3-10 min	No	No	10	Yes	Abdominal	no data question added in second phase of study	no data question added in second phase of study	no data question added in second phase of study	ACP, Medetomidin, Methadon	Propofol	Local anaesthesia withouth opioids	Isoflurane	None	yes	no	no
59	0	Dog	mc	10	French Bulldog	calm + cooperative	0	ASA 2	Elective	Surgery	1-2 h	11-20 min	No	No	20	No	Abdominal	no data question added in second phase of study	no data question added in second phase of study	no data question added in second phase of study	Methadon	Alphaxolone, Midazolam/Diazepam	Fentanyl CRI	Isoflurane	None	yes	yes	yes
60	0	Dog	m	1	Maltese dog	calm + uncooperative	0	ASA 2	Elective	Surgery	4-5 h	11-20 min	No	No	20	No	Orthopaedics	no data question added in second phase of study	no data question added in second phase of study	no data question added in second phase of study	Dexmedetomidin, Methadon	Propofol	Fentanyl Bolus, Local anaesthesia withouth opioids	Isoflurane	None	yes	yes	no
61	2	Dog	m	0.5	French Bulldog	calm + cooperative	0	ASA 2	Elective	Diagnostic not brain	1-2 h	11-20 min	No	Yes	45	No		no data question added in second phase of study	no data question added in second phase of study	no data question added in second phase of study	Butorphanol	Propofol, Midazolam/Diazepam	None	Isoflurane	Ephedrine	yes	no	yes
62	0	Dog	f	1	Malinois	not calm + uncooperative	10	ASA 2	Elective	Diagnostic not brain	1-2 h	3-10 min	No	No	30	No		no data question added in second phase of study	no data question added in second phase of study	no data question added in second phase of study	ACP, Dexmedetomidin	Propofol, Others	None	Isoflurane	None	no	no	no
63	0	Dog	f	3	Mixed Breed	calm + cooperative	1	ASA 1	Elective	Diagnostic not brain	< 1h	< 3 min	No	No	no data	No		no data question added in second phase of study	no data question added in second phase of study	no data question added in second phase of study	Medetomidin, Butorphanol	Propofol	None	TIVA (total intravenous anaesthesia)	None	yes	no	no
64	0	Dog	fc	8	Boxer	not calm + cooperative	2	ASA 3	Elective	Diagnostic not brain	1-2 h	> 20 min	No	Yes	30	No		no data question added in second phase of study	no data question added in second phase of study	no data question added in second phase of study	ACP, Butorphanol	Propofol	Fentanyl Bolus	Isoflurane	None	yes	yes	no
65	0	Dog	fc	13	German Shepherd	calm + cooperative	5	ASA 2	Elective	Diagnostic not brain	1-2 h	3-10 min	No	No	35	No		no data question added in second phase of study	no data question added in second phase of study	no data question added in second phase of study	Dexmedetomidin, Methadon	Propofol, Ketamin	Ketamin Bolus	Isoflurane	None	yes	no	no
66	1	Dog	fc	4	Siberian Husky	not calm + cooperative	1	ASA 2	Elective	Surgery	1-2 h	11-20 min	No	No	20	None	Orthopaedics	None	Day of anaesthesia		ACP, Medetomidin, Methadon	Propofol, Ketamin	Methadon, Local anaesthesia with opioids	Isoflurane	None	yes	yes	no
67	2	Dog	m	3	Chihuahua	calm + uncooperative	4	ASA 2	Elective	Diagnostic brain	1-2 h	< 3 min	No	Yes	15	No		no data question added in second phase of study	no data question added in second phase of study	no data question added in second phase of study	Medetomidin, Methadon	Propofol	None	Isoflurane	Glykopyrrolate	yes	no	no
68	1	Dog	mc	8	Yorkshire Terrier	calm + cooperative	1	ASA 2	Elective	Diagnostic brain	1-2 h	3-10 min	No	No	10	No		no data question added in second phase of study	no data question added in second phase of study	no data question added in second phase of study	Medetomidin, Butorphanol	Propofol, Midazolam/Diazepam	None	Sevoflurane	None	yes	no	yes
69	0	Dog	mc	8	Briard	calm + cooperative	3	ASA 3	Emergency	Surgery	1-2 h	11-20 min	No	No	25	No	Abdominal	no data question added in second phase of study	no data question added in second phase of study	no data question added in second phase of study	Methadon	Propofol, Ketamin	Lidocain Bolus, Methadon	Isoflurane	None	yes	yes	no
70	6	Dog	mc	15	Jack Russell Terrier	calm + cooperative	9	ASA 3	Emergency	Diagnostic not brain	1-2 h	< 3 min	No	No	30	No		no data question added in second phase of study	no data question added in second phase of study	no data question added in second phase of study	Methadon	Propofol, Lidocaine	None	Isoflurane	None	yes	no	no
71	4	Dog	mc	2	Whippet	not calm + uncooperative	4	ASA 3	Elective	Surgery	3-4 h	3-10 min	No	Yes	15	No	Abdominal	no data question added in second phase of study	no data question added in second phase of study	no data question added in second phase of study	Medetomidin, Methadon	Propofol	Methadon, Others	Isoflurane	Dopamine, Ephedrine, Glykopyrrolate	yes	yes	no
72	0	Dog	f	0.75	Labrador Retriever	calm + cooperative	0	ASA 1	Emergency	Diagnostic not brain	1-2 h	3-10 min	No	No	25	No		no data question added in second phase of study	no data question added in second phase of study	no data question added in second phase of study	Butorphanol	Propofol, Lidocaine	None	Isoflurane	None	yes	no	no
73	0	Dog	m	8	French Bulldog	not calm + uncooperative	5	ASA 3	Elective	Diagnostic not brain	1-2 h	3-10 min	No	No	15	No		no data question added in second phase of study	no data question added in second phase of study	no data question added in second phase of study	ACP, Dexmedetomidin, Methadon	Alphaxolone, Ketamin	None	Isoflurane	None	yes	no	no
74	1	Dog	fc	5	German Shepherd	anxious + cooperative	3	ASA 2	Elective	Diagnostic not brain	3-4 h	3-10 min	No	Yes	15	Given as signs of rough recovery were observed		None	Day before anaesthesia (one night in the clinic)	No	Medetomidin, Butorphanol	Propofol	None	Isoflurane	None	yes	no	no
75	1	Dog	fc	12	Mixed Breed	calm + cooperative	7	ASA 2	Elective	Surgery	4-5 h	< 3 min	No	No	20	None	Orthopaedics	Gabapentin	Day before anaesthesia (one night in the clinic)		Dexmedetomidin, Methadon	Propofol, Ketamin	Fentanyl Bolus, Fentanyl CRI, Ketamin CRI, Methadon, Local anaesthesia with opioids	Isoflurane	None	yes	yes	no
76	0	Dog	fc	12	Mixed Breed	calm + cooperative	3	ASA 2	Elective	Diagnostic not brain	1-2 h	> 20 min	No	No	10	No		no data question added in second phase of study	no data question added in second phase of study	no data question added in second phase of study	Medetomidin, Methadon	Alphaxolone	None	Isoflurane	None	yes	no	no
77	0	Dog	f	1	Golden Retriever	not calm + cooperative	0	ASA 1	Elective	Surgery	2-3 h	3-10 min	No	No	10	None	Urogenital	None	Day before anaesthesia (one night in the clinic)		Dexmedetomidin, Methadon	Propofol	Fentanyl Bolus	Isoflurane	None	yes	yes	no
78	2	Dog	fc	6	American Staffordshire	calm + cooperative	7	ASA 2	Elective	Diagnostic not brain	1-2 h	< 3 min	No	No	15	None		Others	Day before anaesthesia (one night in the clinic)	Yes	Medetomidin, Methadon	Propofol, Ketamin	None	Isoflurane	None	yes	no	no
79	0	Dog	f	10	Catalan Sheepdog	anxious + cooperative	6	ASA 2	Elective	Diagnostic not brain	< 1h	3-10 min	No	No	15	None		None	Day of anaesthesia	Yes	ACP, Butorphanol	Propofol	None	Isoflurane	None	yes	no	no
80	3	Dog	m	6	Bull Terrier	calm + uncooperative	5	ASA 3	Emergency	Surgery	1-2 h	3-10 min	No	Yes	20	Given as signs of rough recovery were observed	Abdominal	no data question added in second phase of study	no data question added in second phase of study	no data question added in second phase of study	Methadon	Propofol, Midazolam/Diazepam, Ketamin	Lidocain CRI, Methadon	Isoflurane	None	yes	yes	yes
81	3	Dog	fc	1	Jack Russell Terrier	calm + cooperative	0	ASA 2	Elective	Diagnostic not brain	< 1h	< 3 min	No	No	20	None		None	Day of anaesthesia	No	Methadon	Propofol, Lidocaine	None	Isoflurane	None	yes	no	no
82	0	Dog	fc	10	Vizsla	calm + cooperative	0	ASA 2	Elective	Diagnostic brain	1-2 h	3-10 min	No	No	15	None		None	Day of anaesthesia	Yes	Medetomidin, Butorphanol	Propofol, Lidocaine	None	Sevoflurane	Glykopyrrolate	yes	no	no
83	2	Dog	fc	3	Tibetan Terrier	calm + cooperative	2	ASA 2	Elective	Diagnostic not brain	2-3 h	3-10 min	No	No	25	None		None	Day of anaesthesia	Yes	ACP, Medetomidin, Butorphanol	Propofol	Ketamin Bolus, Lidocain Bolus, Methadon	Isoflurane	None	yes	yes	no
84	0	Dog	f	8	Boxer	calm + cooperative	0	ASA 1	Emergency	Diagnostic brain	1-2 h	3-10 min	No	No	15	None		None	Day of anaesthesia	Yes	Medetomidin, Butorphanol	Propofol, Lidocaine	None	Sevoflurane	None	yes	no	no
85	0	Dog	f	6	French Bulldog	not calm + cooperative	3	ASA 3	Emergency	Surgery	1-2 h	3-10 min	No	No	30	Planned as rough recovery was expected (example Optha patient)	Urogenital	None	Day of anaesthesia		Dexmedetomidin	Propofol	Methadon, Local anaesthesia withouth opioids	Isoflurane	Ephedrine	yes	yes	no
86	1	Dog	fc	4	Dobermann	anxious + cooperative	1	ASA 2	Elective	Surgery	4-5 h	3-10 min	No	No	360	None	Orthopaedics	None	Day before anaesthesia (one night in the clinic)		ACP, Methadon	Propofol	None, Local anaesthesia withouth opioids	Isoflurane	Dopamine	yes	no	no
87	1	Dog	fc	4	Dobermann	anxious + cooperative	2	ASA 2	Elective	Diagnostic not brain	1-2 h	< 3 min	No	No	10	None		None	Day of anaesthesia	No	ACP, Medetomidin, Dexmedetomidin, Butorphanol	Propofol	None	Isoflurane	None	yes	no	no
88	3	Dog	m	0.5	Rhodesian Ridgeback	not calm + cooperative	9	ASA 2	Elective	Diagnostic brain	1-2 h	3-10 min	No	Yes	15	Given as signs of rough recovery were observed		Gabapentin	More than one day before anaesthesia (more than one night in the clinic)	Yes	Medetomidin, Methadon	Propofol, Ketamin	Fentanyl CRI, Ketamin CRI	Isoflurane	None	yes	yes	no
89	2	Dog	mc	1	Yorkshire Terrier	calm + cooperative	2	ASA 2	Emergency	Surgery	1-2 h	3-10 min	No	No	10	None	Orthopaedics	None	More than one day before anaesthesia (more than one night in the clinic)		Dexmedetomidin, Methadon	Propofol	Local anaesthesia withouth opioids	Isoflurane	None	yes	no	no
90	1	Dog	m	5	Bull Terrier	calm + cooperative	6	ASA 2	Emergency	Surgery	4-5 h	11-20 min	No	No	25	None	Neurology - no brain	None	Not know		Medetomidin, Methadon	Propofol, Ketamin	Local anaesthesia withouth opioids	Isoflurane	None	yes	no	no
91	0	Dog	m	5	American Staffordshire	calm + cooperative	5	ASA 2	Elective	Surgery	< 1h	3-10 min	No	No	20	None	Urogenital	Gabapentin, Trittico, Others	More than one day before anaesthesia (more than one night in the clinic)		Dexmedetomidin, Methadon	Propofol	None	Isoflurane	None	yes	no	no
92	1	Dog	mc	9	Mixed Breed	anxious + cooperative	1	ASA 2	Elective	Diagnostic brain	2-3 h	< 3 min	No	No	10	None		None	Day of anaesthesia	Yes	ACP, Medetomidin, Butorphanol	Propofol	Local anaesthesia withouth opioids	Isoflurane	None	yes	no	no
93	3	Dog	f	2	Golden retriever	anxious + cooperative	4	ASA 2	Elective	Surgery	< 1h	3-10 min	No	No	15	None	Neurology - no brain	None	Day of anaesthesia		ACP, Medetomidin, Methadon	Propofol, Ketamin	Ketamin CRI	Isoflurane	None	yes	no	no
94	1	Dog	fc	9	French Bulldog	not calm + cooperative	3	ASA 2	Elective	Surgery	3-4 h	> 20 min	No	No	20	None	Neurology - no brain	None	Day of anaesthesia		Medetomidin, Methadon	Propofol, Ketamin	Fentanyl CRI, Ketamin CRI	Isoflurane	Ephedrine, Glykopyrrolate	yes	yes	no
95	0	Dog	fc	6	Mixed Breed	calm + cooperative	5	ASA 2	Elective	Diagnostic not brain	1-2 h	3-10 min	No	No	16	None		None	Day before anaesthesia (one night in the clinic)	No	Dexmedetomidin, Methadon	Propofol, Ketamin	None	Isoflurane	None	yes	no	no
96	0	Dog	fc	9	Mixed Breed	anxious + cooperative	2	ASA 3	Elective	Surgery	< 1h	3-10 min	No	No	15	None	Miscellaneous	None	Day before anaesthesia (one night in the clinic)		Butorphanol, Midazolam/Diazepam	Propofol	None	Isoflurane	None	yes	no	yes
97	0	Dog	mc	6	German Shepherd	anxious + uncooperative	3	ASA 2	Elective	Diagnostic not brain	1-2 h	> 20 min	No	No	30	None		None	Day of anaesthesia	No	Medetomidin, Butorphanol	Propofol	None	Isoflurane	None	yes	no	no
98	0	Dog	mc	9	Labrador Retriver	calm + cooperative	2	ASA 4	Elective	Diagnostic not brain	< 1h	3-10 min	No	No	10	None		None	Day before anaesthesia (one night in the clinic)	Yes	Butorphanol	Propofol	None	Isoflurane	None	yes	no	no
99	0	Dog	mc	7	French Bulldog	anxious + cooperative	0	ASA 2	Elective	Surgery	< 1h	11-20 min	No	No	45	None	Miscellaneous	None	More than one day before anaesthesia (more than one night in the clinic)		ACP, Medetomidin, Butorphanol	Propofol	None	Sevoflurane	None	yes	no	no
100	1	Dog	m	1	Labrador Retriver	not calm + cooperative	2	ASA 2	Elective	Surgery	2-3 h	11-20 min	No	No	10	None	Orthopaedics	None	Day before anaesthesia (one night in the clinic)		Medetomidin, Methadon	Propofol, Ketamin	Ketamin CRI, Methadon	Isoflurane	None	yes	yes	no
101	1	Dog	f	7	Mixed Breed	anxious + cooperative	7	ASA 2	Emergency	Surgery	> 5h	3-10 min	No	No	15	None	Orthopaedics	Gabapentin	More than one day before anaesthesia (more than one night in the clinic)		Dexmedetomidin, Methadon	Propofol	Methadon	Isoflurane	None	yes	yes	no
102	0	Dog	mc	2	Portuguese Water Dog	calm + cooperative	2	ASA 3	Elective	Surgery	2-3 h	11-20 min	No	No	25	None	Miscellaneous	Others	Day before anaesthesia (one night in the clinic)		Medetomidin, Methadon	Propofol, Ketamin	Methadon	Isoflurane	None	yes	yes	no
103	2	Dog	f	1	Akita Inu	not calm + cooperative	2	ASA 1	Elective	Diagnostic not brain	2-3 h	11-20 min	No	No	30	None		None	More than one day before anaesthesia (more than one night in the clinic)	Yes	Medetomidin, Butorphanol	Propofol, Ketamin	None	Isoflurane	Dopamine	yes	no	no
104	6	Dog	mc	4	Cocker Spaniel	not calm + cooperative	1	ASA 2	Elective	Diagnostic not brain	2-3 h	< 3 min	No	No	20	None		None	Day of anaesthesia	No	Medetomidin, Methadon	Propofol	None	Isoflurane	None	yes	no	no
105	4	Dog	fc	1	Labrador Retriver	calm + cooperative	8	ASA 3	Elective	Diagnostic not brain	2-3 h	11-20 min	No	No	24	Planned as rough recovery was expected (example Optha patient)		None	Day before anaesthesia (one night in the clinic)	No	Dexmedetomidin	Propofol, Midazolam/Diazepam	None	TIVA (total intravenous anaesthesia)	None	no	no	yes
106	0	Dog	mc	7	Labrador Retriver	calm + cooperative	0	ASA 2	Elective	Diagnostic brain	1-2 h	11-20 min	No	No	25	None		None	Day of anaesthesia	Yes	ACP, Butorphanol	Propofol	None	Sevoflurane	None	yes	no	no
107	4	Dog	m	1	German Shepherd	not calm + cooperative	0	ASA 1	Elective	Diagnostic not brain	1-2 h	3-10 min	No	Yes	45	Given as signs of rough recovery were observed		None	Day of anaesthesia	No	Medetomidin, Butorphanol	Propofol	None	Isoflurane	None	yes	no	no
108	1	Dog	mc	2	Shih Tzu	calm + cooperative	0	ASA 2	Elective	Diagnostic brain	1-2 h	3-10 min	No	No	35	None		None	Day of anaesthesia	Yes	Medetomidin, Butorphanol, Midazolam/Diazepam	Propofol, Midazolam/Diazepam	None	Sevoflurane	Glykopyrrolate	yes	no	yes
109	0	Dog	mc	4	French Bulldog	calm + cooperative	6	ASA 2	Emergency	Surgery	4-5 h	3-10 min	No	No	10	None	Neurology - no brain	Others	Day of anaesthesia		Medetomidin, Methadon	Propofol, Ketamin	Fentanyl CRI, Ketamin CRI	Isoflurane	Glykopyrrolate	yes	yes	no
110	2	Dog	m	1	Golden Retriever	calm + cooperative	4	ASA 2	Emergency	Surgery	2-3 h	3-10 min	No	Yes	10	None	Abdominal	None	Day of anaesthesia		Methadon	Midazolam/Diazepam, Ketamin	Fentanyl Bolus, Fentanyl CRI, Ketamin CRI	Isoflurane	None	yes	yes	yes
111	6	Dog	m	7	Malinois	calm + cooperative	0	ASA 2	Elective	Diagnostic not brain	2-3 h	3-10 min	No	No	30	None		None	Day of anaesthesia	No	ACP, Methadon	Propofol	Methadon	Isoflurane	None	yes	yes	no
112	2	Dog	m	11	Mixed Breed	anxious + uncooperative	4	ASA 2	Elective	Surgery	1-2 h	< 3 min	No	No	10	None	Orthopaedics	None	Day before anaesthesia (one night in the clinic)		Dexmedetomidin, Methadon	Propofol	Methadon, Local anaesthesia withouth opioids	Isoflurane	None	yes	yes	no
113	1	Dog	mc	11	Galgo Español	anxious + cooperative	3	ASA 2	Elective	Surgery	2-3 h	11-20 min	No	No	20	None	Orthopaedics	None	Day of anaesthesia		Medetomidin, Butorphanol	Propofol	None	Isoflurane	None	yes	no	no
114	0	Dog	fc	8	Chihuahua	calm + cooperative	7	ASA 2	Emergency	Surgery	< 1h	< 3 min	No	No	15	None	Miscellaneous	None	Day of anaesthesia		Medetomidin, Methadon	Propofol	None	Isoflurane	None	yes	no	no
115	0	Dog	f	9	Pug	calm + cooperative	7	ASA 3	Emergency	Surgery	2-3 h	3-10 min	No	No	20	None	Abdominal	None	Day of anaesthesia		Medetomidin, Methadon	Propofol	Fentanyl CRI, Ketamin Bolus	Isoflurane	Ephedrine	yes	yes	no
116	6	Dog	f	2	Yorkshire Terrier	anxious + cooperative	0	ASA 1	Elective	Surgery	1-2 h	11-20 min	No	No	20	None	Orthopaedics	None	Day of anaesthesia		Medetomidin, Methadon, Butorphanol	Propofol	None	Sevoflurane	None	yes	no	no
117	1	Dog	f	0.5	Newfoundland dog	calm + cooperative	7	ASA 2	Elective	Diagnostic not brain	1-2 h	3-10 min	No	No	15	None		None	Day before anaesthesia (one night in the clinic)	No	Medetomidin, Methadon	Propofol	None	Isoflurane	None	yes	no	no
118	1	Dog	m	2	Leonberger	not calm + cooperative	1	ASA 1	Elective	Diagnostic not brain	2-3 h	< 3 min	Yes	Yes	30	Given as signs of rough recovery were observed		None	Day of anaesthesia	No	Medetomidin, Butorphanol	Propofol	None	Isoflurane	None	yes	no	no
119	0	Dog	f	1	Dachshund	anxious + cooperative	0	ASA 1	Elective	Surgery	2-3 h	3-10 min	No	No	20	None	Urogenital	None	Day before anaesthesia (one night in the clinic)		Medetomidin, Methadon	Propofol	Methadon, Local anaesthesia withouth opioids	TIVA (total intravenous anaesthesia)	None	yes	yes	no
120	1	Dog	mc	6	Samoyed	calm + cooperative	4	ASA 1	Elective	Surgery	1-2 h	< 3 min	No	No	15	None	Orthopaedics	Others	Day of anaesthesia		Methadon	Propofol	Fentanyl CRI, Methadon	Isoflurane	None	yes	yes	no
121	5	Dog	m	1	Labrador Retriver	not calm + cooperative	0	ASA 1	Elective	Surgery	2-3 h	< 3 min	Yes	Yes	30	Given as signs of rough recovery were observed	Urogenital	None	Day before anaesthesia (one night in the clinic)		Medetomidin, Methadon	Propofol	Local anaesthesia withouth opioids	Isoflurane	Glykopyrrolate	yes	no	no
122	0	Dog	f	6	Belgian Shepherd	anxious + cooperative	0	ASA 1	Elective	Diagnostic not brain	1-2 h	11-20 min	No	No	15	None		None	Day of anaesthesia	No	Dexmedetomidin, Butorphanol, Ketamin	Propofol	None	Isoflurane	None	yes	no	no
123	0	Dog	mc	3	Vizsla	not calm + cooperative	4	ASA 2	Elective	Surgery	4-5 h	11-20 min	No	No	360	None	Orthopaedics	None	Day before anaesthesia (one night in the clinic)		ACP, Methadon	Propofol	Local anaesthesia withouth opioids	Isoflurane	None	yes	no	no
124	0	Dog	m	2	Rottweiler	calm + cooperative	2	ASA 1	Elective	Diagnostic not brain	< 1h	11-20 min	No	No	30	None		None	Day of anaesthesia	No	Dexmedetomidin, Butorphanol	Propofol	None	Isoflurane	None	yes	no	no
125	2	Dog	f	1	Mixed breed	anxious + cooperative	0	ASA 1	Elective	Surgery	2-3 h	< 3 min	No	Yes	15	Given as signs of rough recovery were observed	Urogenital	None	Day of anaesthesia		Medetomidin, Methadon	Propofol, Ketamin	Fentanyl Bolus, Fentanyl CRI	Isoflurane	Glykopyrrolate	yes	yes	no
126	3	Dog	m	0.8	Border collie	calm + cooperative	10	ASA 5	Elective	Surgery	3-4 h	< 3 min	No	Yes	30	Given as signs of rough recovery were observed	Thoracic	Others	More than one day before anaesthesia (more than one night in the clinic)		Methadon	Propofol	Methadon, Local anaesthesia with opioids	TIVA (total intravenous anaesthesia)	None	yes	yes	no
127	0	Dog	m	0.8	Border collie	calm + cooperative	10	ASA 5	Elective	Surgery	> 5h	3-10 min	No	No	20	Planned as rough recovery was expected (example Optha patient)	Orthopaedics	Gabapentin, Others	More than one day before anaesthesia (more than one night in the clinic)		Methadon	Propofol	Fentanyl Bolus, Ketamin Bolus, Ketamin CRI, Lidocain Bolus, Lidocain CRI, Methadon, Local anaesthesia with opioids	TIVA (total intravenous anaesthesia)	None	yes	yes	no
128	3	Dog	f	1	Labrador Retriver	anxious + cooperative	0	ASA 1	Elective	Surgery	2-3 h	< 3 min	No	Yes	25	Given as signs of rough recovery were observed	Abdominal	None	Day of anaesthesia		Dexmedetomidin	Alphaxolone	Fentanyl Bolus, Fentanyl CRI	Isoflurane	None	yes	yes	no
129	0	Dog	mc	10	Labrador Retriver	not calm + cooperative	0	ASA 2	Elective	Diagnostic not brain	1-2 h	11-20 min	No	No	10	None		None	Day of anaesthesia	Yes	Medetomidin, Butorphanol	Propofol	Others	Isoflurane	None	yes	no	no
130	1	Dog	f	0.8	Bernese mountain dog	anxious + cooperative	4	ASA 1	Elective	Surgery	> 5h	3-10 min	No	No	30	None	Orthopaedics	None	Day before anaesthesia (one night in the clinic)		Medetomidin, Methadon	Propofol	Fentanyl Bolus, Fentanyl CRI, Ketamin Bolus, Methadon	TIVA (total intravenous anaesthesia)	None	yes	yes	no
131	0	Dog	m	4	Hovawart	anxious + cooperative	0	ASA 2	Elective	Surgery	2-3 h	3-10 min	Yes	No	10	None	Miscellaneous	None	Day before anaesthesia (one night in the clinic)		Dexmedetomidin, Methadon	Propofol	Others	Isoflurane	None	yes	no	no
132	3	Dog	f	1	Dalmatian	anxious + cooperative	4	ASA 2	Elective	Diagnostic not brain	1-2 h	3-10 min	Yes	Yes	20	Given as signs of rough recovery were observed		None	Day before anaesthesia (one night in the clinic)	No	Medetomidin, Methadon	Propofol	None	Isoflurane	None	yes	no	no
133	0	Dog	m	5	Dutch Shepherd	anxious + cooperative	0	ASA 1	Elective	Diagnostic not brain	2-3 h	3-10 min	No	No	30	None		None	Day of anaesthesia	No	Medetomidin, Butorphanol	Propofol	None	Isoflurane	None	yes	no	no
134	3	Dog	m	1	Siberian Husky	calm + cooperative	7	ASA 2	Emergency	Diagnostic not brain	3-4 h	3-10 min	Yes	Yes	15	Planned as rough recovery was expected (example Optha patient)		None	Day of anaesthesia	Yes	ACP, Medetomidin, Methadon	Propofol, Ketamin	Methadon	Isoflurane	None	yes	yes	no
135	1	Dog	m	5	American Staffordshire Terrier	anxious + cooperative	0	ASA 3	Elective	Diagnostic not brain	1-2 h	3-10 min	No	No	15	Planned as rough recovery was expected (example Optha patient)		None	Day of anaesthesia	No	Methadon	Propofol	None	Isoflurane	None	yes	no	no
136	0	Dog	fc	5	White Swiss Shepherd Dog	anxious + cooperative	2	ASA 1	Elective	Surgery	3-4 h	3-10 min	No	No	20	None	Neurology - no brain	None	Day of anaesthesia		Medetomidin, Methadon	Propofol, Ketamin	Fentanyl Bolus, Fentanyl CRI	Isoflurane	None	yes	yes	no
137	0	Dog	f	1	Labrador Retriver	calm + cooperative	0	ASA 1	Elective	Diagnostic not brain	1-2 h	3-10 min	No	No	15	None		None	Day of anaesthesia	Yes	Medetomidin, Butorphanol	Propofol	None	Sevoflurane	None	yes	no	no
138	0	Dog	mc	8	Mixed breed	anxious + cooperative	0	ASA 2	Emergency	Diagnostic not brain	< 1h	< 3 min	No	No	20	None		None	Day of anaesthesia	No	Medetomidin, Butorphanol	Propofol	None	Isoflurane	None	yes	no	no
139	1	Dog	f	2	Bernese mountain dog	anxious + uncooperative	1	ASA 2	Emergency	Surgery	2-3 h	3-10 min	No	No	30	Planned as rough recovery was expected (example Optha patient)	Abdominal	ACP	Day of anaesthesia		ACP, Medetomidin, Methadon	Propofol	Fentanyl Bolus, Fentanyl CRI, Lidocain Bolus	Isoflurane	None	yes	yes	no

## Sheet: Cats
Sequential number	Amount of Symptoms	Species	Sex	Age (years)	Breed	Behaviour	VAS Pre OP	ASA Status	Elective/Emergency	Main Procedure	Anaesthesia duration	Time between stop iso/sevo/TIVA and extubation:	Emergency extubation?	Need to restrain the animal?	Patient was observed after extubation (in minutes):	Postoperative sedation	Surgery	Does the animal had any kind of sedative drugs before premedication?	Arrival time to the clinic	Contrast medium given?	Premedication	Induction	Intraoperative analgesia	Inhalant used	Cardiovascular supportive drugs	Opioids over all	Opioids intraoperative	Benzodiazepines
1	0	Cat	f	14	ESH	calm + cooperative	3	ASA 1	Elective	Diagnostic not brain	1-2 h	> 20 min	No	No	30	None		None	Day of anaesthesia	No	Medetomidin, Methadon	Propofol	None	Isoflurane	None	yes	no	no
2	0	Cat	fc	14	unknown	not calm + uncooperative	3	ASA 3	Elective	Diagnostic not brain	3-4 h	< 3 min	No	No	10	None		Gabapentin, ACP	Day of anaesthesia	No	Others	Propofol	None	TIVA (total intravenous anaesthesia)	None	no	no	no
3	6	Cat	fc	1	Maine Coon	anxious + uncooperative	2	ASA 2	Elective	Diagnostic not brain	3-4 h	11-20 min	No	No	30	Planned as rough recovery was expected (example Optha patient)		None	Day of anaesthesia	No	Medetomidin, Methadon, Ketamin	Propofol	Methadon	Isoflurane	None	yes	yes	no
4	1	Cat	mc	1	ESH	anxious + cooperative	9	ASA 2	Emergency	Diagnostic not brain	1-2 h	3-10 min	No	No	15	None		None	Day before anaesthesia (one night in the clinic)	No	Medetomidin, Methadon	Propofol, Midazolam/Diazepam	None	Isoflurane	Atropin	yes	no	yes
5	0	Cat	fc	2	Bengal	not calm + cooperative	4	ASA 3	Elective	Surgery	4-5 h	3-10 min	No	No	10	No	Orthopaedics	no data question added in second phase of study	no data question added in second phase of study	no data question added in second phase of study	Dexmedetomidin, Methadon, Ketamin	Alphaxolone	Fentanyl Bolus, Ketamin Bolus, Ketamin CRI, Methadon	Isoflurane	Glykopyrrolate	yes	yes	no
6	2	Cat	mc	6	unknown	calm + cooperative	3	ASA 3	Emergency	Surgery	2-3 h	3-10 min	No	Yes	10	None	Abdominal	None	Day of anaesthesia		Methadon	Propofol, Midazolam/Diazepam, Ketamin	Fentanyl CRI, Local anaesthesia withouth opioids	Sevoflurane	Dopamine	yes	yes	yes
7	6	Cat	f	10	ESH	not calm + cooperative	1	ASA 2	Elective	Diagnostic not brain	< 1h	< 3 min	No	No	5	No		no data question added in second phase of study	no data question added in second phase of study	no data question added in second phase of study	Medetomidin, Methadon, Ketamin	Propofol	None	Isoflurane	None	yes	no	no
8	0	Cat	fc	2	ESH	calm + uncooperative	1	ASA 2	Elective	Surgery	3-4 h	11-20 min	No	No	15	No	Dermatology	no data question added in second phase of study	no data question added in second phase of study	no data question added in second phase of study	Medetomidin, Methadon, Ketamin	Midazolam/Diazepam, Ketamin	Ketamin CRI	Isoflurane	Glykopyrrolate	yes	no	yes
9	0	Cat	mc	1	ESH	not calm + cooperative	2	ASA 2	Elective	Surgery	1-2 h	< 3 min	No	No	10	No	Miscellaneous	no data question added in second phase of study	no data question added in second phase of study	no data question added in second phase of study	Methadon	Propofol	Ketamin Bolus	Isoflurane	Dopamine	yes	no	no
10	0	Cat	mc	1	ESH	calm + cooperative	2	ASA 2	Elective	Surgery	< 1h	< 3 min	No	No	10	No	Abdominal	no data question added in second phase of study	no data question added in second phase of study	no data question added in second phase of study	Methadon	Propofol, Midazolam/Diazepam	None	Sevoflurane	Glykopyrrolate	yes	no	yes
11	2	Cat	mc	1	ESH	not calm + uncooperative	6	ASA 2	Elective	Surgery	3-4 h	3-10 min	No	Yes	15	Yes	Urogenital	no data question added in second phase of study	no data question added in second phase of study	no data question added in second phase of study	Methadon	Alphaxolone, Midazolam/Diazepam	Fentanyl CRI, Local anaesthesia withouth opioids	Isoflurane	None	yes	yes	yes
12	1	Cat	mc	8	ESH	not calm + uncooperative	2	ASA 2	Elective	Diagnostic not brain	2-3 h	3-10 min	No	No	15	No		no data question added in second phase of study	no data question added in second phase of study	no data question added in second phase of study	Medetomidin, Methadon	Propofol	None	Isoflurane	None	yes	no	no
13	6	Cat	mc	4	ESH	not calm + cooperative	1	ASA 2	Elective	Diagnostic not brain	< 1h	< 3 min	No	No	20	No		no data question added in second phase of study	no data question added in second phase of study	no data question added in second phase of study	Methadon	Propofol, Midazolam/Diazepam	None	Isoflurane	None	yes	no	yes
14	0	Cat	fc	15	ESH	anxious + uncooperative	0	ASA 2	Elective	Diagnostic brain	1-2 h	11-20 min	No	No	10	None		None	Day of anaesthesia	Yes	Medetomidin, Butorphanol	Alphaxolone, Midazolam/Diazepam	None	Sevoflurane	None	yes	no	yes
15	3	Cat	mc	7	ESH	calm + uncooperative	2	ASA 2	Elective	Diagnostic brain	1-2 h	11-20 min	No	No	25	None		None	More than one day before anaesthesia (more than one night in the clinic)	Yes	Dexmedetomidin, Butorphanol	Propofol, Midazolam/Diazepam, Lidocaine	None	Sevoflurane	Glykopyrrolate	yes	no	yes
16	0	Cat	fc	2	Main Coon	calm + uncooperative	6	ASA 2	Elective	Diagnostic not brain	< 1h	< 3 min	No	No	20	None		Gabapentin	More than one day before anaesthesia (more than one night in the clinic)	No	Dexmedetomidin, Methadon, Ketamin	Alphaxolone	None	TIVA (total intravenous anaesthesia)	None	yes	no	no
17	0	Cat	fc	11	ESH	calm + uncooperative	5	ASA 2	Elective	Diagnostic brain	2-3 h	3-10 min	No	No	15	None		Anti epileptic drugs	Day before anaesthesia (one night in the clinic)	Yes	Medetomidin, Methadon	Alphaxolone	None	Sevoflurane	None	yes	no	no
18	6	Cat	fc	7	ESH	calm + cooperative	6	ASA 2	Elective	Surgery	2-3 h	3-10 min	No	No	20	None	Neurology - no brain	None	More than one day before anaesthesia (more than one night in the clinic)		Medetomidin, Methadon	Propofol	Fentanyl Bolus, Methadon	Isoflurane	Glykopyrrolate	yes	yes	no
19	2	Cat	fc	2	ESH	not calm + uncooperative	3	ASA 2	Elective	Diagnostic brain	1-2 h	< 3 min	Yes	No	15	None		Anti epileptic drugs	Day before anaesthesia (one night in the clinic)	Yes	Medetomidin, Methadon	Alphaxolone	None	Sevoflurane	None	yes	no	no
20	1	Cat	fc	12	ESH	calm + cooperative	3	ASA 3	Elective	Diagnostic brain	1-2 h	3-10 min	No	No	45	None		None	Day of anaesthesia	Yes	Butorphanol	Propofol	None	Sevoflurane	Dopamine	yes	no	no
21	0	Cat	mc	not known	EKH	anxious + uncooperative	7	ASA 2	Emergency	Diagnostic not brain	< 1h	3-10 min	No	No	10	None		None	More than one day before anaesthesia (more than one night in the clinic)	No	Methadon	Alphaxolone, Midazolam/Diazepam	None	Isoflurane	None	yes	no	yes
22	0	Cat	mc	7.5	Abessiner	calm + cooperative	0	ASA 1	Elective	Surgery	3-4 h	3-10 min	No	No	20	None	Opthalmology	None	Day of anaesthesia		Medetomidin, Methadon	Propofol	None	Isoflurane	Dopamine, Glykopyrrolate	yes	no	no
23	3	Cat	fc	14	ESH	not calm + cooperative	2	ASA 3	Elective	Diagnostic not brain	1-2 h	3-10 min	No	No	15	None		None	Day before anaesthesia (one night in the clinic)	Yes	Methadon, Midazolam/Diazepam, Others	Alphaxolone, Midazolam/Diazepam, Ketamin, Lidocaine	None	Isoflurane	None	yes	no	yes
24	0	Cat	mc	10	ESH	calm + cooperative	8	ASA 3	Elective	Surgery	4-5 h	3-10 min	No	No	20	None	Urogenital	None	More than one day before anaesthesia (more than one night in the clinic)		Fentanyl	Propofol, Ketamin	Fentanyl Bolus, Ketamin Bolus, Methadon, Local anaesthesia with opioids	Isoflurane	Ephedrine	yes	yes	no
25	4	Cat	mc	2	ESH	not calm + uncooperative	2	ASA 3	Elective	Diagnostic brain	1-2 h	11-20 min	No	Yes	25	None		Others	More than one day before anaesthesia (more than one night in the clinic)	Yes	Medetomidin, Butorphanol	Alphaxolone	None	Sevoflurane	None	yes	no	no
26	2	Cat	f	2	ESH	anxious + cooperative	0	ASA 1	Elective	Surgery	3-4 h	3-10 min	No	No	15	None	Abdominal	None	Day of anaesthesia		Medetomidin, Methadon, Ketamin	Propofol	Methadon, Others	Sevoflurane	Glykopyrrolate	yes	yes	no
27	5	Cat	fc	1	ESH	calm + cooperative	0	ASA 2	Elective	Surgery	3-4 h	3-10 min	No	No	30	None	Orthopaedics	None	Day of anaesthesia		Medetomidin, Methadon, Others	Propofol	Local anaesthesia with opioids	Isoflurane	Glykopyrrolate	yes	yes	no
28	2	Cat	m	15	ESH	anxious + cooperative	7	ASA 3	Elective	Surgery	4-5 h	3-10 min	No	No	10	None	Orthopaedics	None	Day of anaesthesia		Dexmedetomidin, Methadon, Ketamin	Propofol	Methadon, Local anaesthesia with opioids	Isoflurane	Dopamine	yes	yes	no
29	0	Cat	mc	2	ESH	calm + cooperative	4	ASA 4	Emergency	Surgery	1-2 h	11-20 min	No	No	15	None	Abdominal	None	Day of anaesthesia		Medetomidin, Methadon	Propofol, Ketamin	None	Isoflurane	None	yes	no	no
30	3	Cat	f	0.4	Main coon	calm + cooperative	4	ASA 2	Emergency	Surgery	1-2 h	3-10 min	No	No	30	Given as signs of rough recovery were observed	Abdominal	None	Day of anaesthesia		None	Alphaxolone	Fentanyl CRI	Isoflurane	None	yes	yes	no
31	6	Cat	mc	1	Siberian cat	calm + cooperative	2	ASA 2	Elective	Surgery	3-4 h	11-20 min	No	No	20	None	Orthopaedics	Gabapentin, Others	More than one day before anaesthesia (more than one night in the clinic)		Medetomidin	Propofol	Ketamin CRI	Isoflurane	Dopamine	no	no	no
32	1	Cat	mc	15	ESH	calm + cooperative	1	ASA 3	Elective	Surgery	2-3 h	3-10 min	No	No	15	None	Abdominal	None	More than one day before anaesthesia (more than one night in the clinic)		Methadon	Alphaxolone, Midazolam/Diazepam	Methadon, Local anaesthesia with opioids	Sevoflurane	None	yes	yes	yes
33	1	Cat	fc	1	ESH	calm + cooperative	7	ASA 3	Elective	Surgery	4-5 h	11-20 min	No	No	10	None	Orthopaedics	Gabapentin, Others	More than one day before anaesthesia (more than one night in the clinic)		Methadon	Alphaxolone, Midazolam/Diazepam, Ketamin	Fentanyl CRI, Ketamin CRI	Isoflurane	Dopamine, Ephedrine	yes	yes	yes
34	6	Cat	fc	12	ESH	anxious + cooperative	7	ASA 2	Elective	Surgery	> 5h	3-10 min	No	No	20	None	Abdominal	None	More than one day before anaesthesia (more than one night in the clinic)		Methadon, Midazolam/Diazepam, Ketamin	Propofol	Fentanyl Bolus, Fentanyl CRI, Ketamin Bolus, Ketamin CRI, Lidocain Bolus, Lidocain CRI	Isoflurane	Dopamine	yes	yes	yes
35	0	Cat	mc	14	Persian cat	anxious + cooperative	3	ASA 1	Elective	Surgery	2-3 h	3-10 min	No	No	20	None	Opthalmology	None	Day of anaesthesia		Dexmedetomidin, Methadon	Propofol	None	Isoflurane	Glykopyrrolate	yes	no	no
36	6	Cat	fc	1.5	ESH	calm + cooperative	3	ASA 1	Elective	Surgery	1-2 h	< 3 min	No	No	20	None	Miscellaneous	None	Day of anaesthesia		Medetomidin, Butorphanol	Propofol	None	Isoflurane	Ephedrine, Glykopyrrolate	yes	no	no
37	2	Cat	m	7	ESH	calm + cooperative	0	ASA 1	Elective	Surgery	2-3 h	3-10 min	No	No	30	None	Opthalmology	None	Day of anaesthesia		Dexmedetomidin, Methadon	Propofol	None	Isoflurane	None	yes	no	no
38	2	Cat	f	6	ESH	anxious + cooperative	0	ASA 1	Elective	Surgery	3-4 h	3-10 min	No	Yes	30	Given as signs of rough recovery were observed	Opthalmology	None	Day of anaesthesia		Medetomidin, Methadon	Propofol	Local anaesthesia withouth opioids	Isoflurane	None	yes	no	no
39	0	Cat	mc	5	Norwegian Forest cat	calm + cooperative	7	ASA 2	Elective	Surgery	> 5h	11-20 min	No	No	30	Planned as rough recovery was expected (example Optha patient)	Orthopaedics	None	More than one day before anaesthesia (more than one night in the clinic)		Medetomidin, Methadon	Propofol, Midazolam/Diazepam	Fentanyl Bolus, Fentanyl CRI, Ketamin Bolus, Ketamin CRI, Lidocain Bolus, Methadon, Local anaesthesia withouth opioids	Isoflurane	Dopamine, Glykopyrrolate	yes	yes	yes
40	2	Cat	mc	1	ESH	anxious + cooperative	1	ASA 2	Elective	Diagnostic not brain	1-2 h	11-20 min	No	Yes	15	None		None	Day before anaesthesia (one night in the clinic)	No	Medetomidin, Butorphanol	Alphaxolone	None	TIVA (total intravenous anaesthesia)	None	yes	no	no
41	0	Cat	fc	15	ESH	anxious + cooperative	2	ASA 2	Elective	Diagnostic not brain	1-2 h	> 20 min	No	No	10	None		None	Day before anaesthesia (one night in the clinic)	Yes	Methadon	Propofol, Ketamin	Others	Sevoflurane	Ephedrine	yes	no	no
42	3	Cat	f	1	ESH	not calm + cooperative	2	ASA 3	Elective	Diagnostic not brain	1-2 h	3-10 min	No	Yes	25	Given as signs of rough recovery were observed		None	More than one day before anaesthesia (more than one night in the clinic)	No	Others	Alphaxolone, Ketamin	None	Isoflurane	None	no	no	no
43	4	Cat	f	1	ESH	not calm + cooperative	3	ASA 2	Elective	Surgery	3-4 h	< 3 min	No	Yes	45	Planned as rough recovery was expected (example Optha patient)	Orthopaedics	None	More than one day before anaesthesia (more than one night in the clinic)		Medetomidin, Methadon	Alphaxolone, Ketamin	None	Isoflurane	Glykopyrrolate	yes	no	no
44	0	Cat	m	6	Peterbald	calm + cooperative	7	ASA 2	Elective	Diagnostic not brain	3-4 h	3-10 min	No	No	40	None		None	More than one day before anaesthesia (more than one night in the clinic)	Yes	Medetomidin, Methadon	Propofol, Ketamin	None	Sevoflurane	Dopamine, Ephedrine, Glykopyrrolate	yes	no	no
45	3	Cat	fc	11	ESH	not calm + cooperative	4	ASA 3	Elective	Surgery	3-4 h	11-20 min	No	No	30	None	Urogenital	None	More than one day before anaesthesia (more than one night in the clinic)		Methadon	Propofol, Ketamin	Fentanyl Bolus, Fentanyl CRI, Local anaesthesia with opioids	Isoflurane	Dopamine	yes	yes	no
