# Supplementary material for: Emergence delirium in small animals: a first step towards an objective assessment
Source: Front Vet Sci. 2025 Jun 18;12:1623761. doi: 10.3389/fvets.2025.1623761 (PMC12217935; doi:10.3389/fvets.2025.1623761)
Supplement: Supplementary file 4 [file Table_4.xlsx]

## Sheet: Dogs 
Sequential number	Nystagmus	Paddling	Opisthotonus	Uncoordinated movment	Vocalizing	Biting	Score
1	0	0	0	1	0	0	1
2	0	0	0	0	1	0	1
3	0	0	0	0	0	0	0
4	0	0	0	1	1	0	2
5	0	0	0	0	1	0	1
6	0	0	0	0	0	0	0
7	1	1	0	1	1	0	4
8	0	0	0	0	1	0	1
9	0	0	0	0	0	0	0
10	0	0	0	0	0	0	0
11	0	0	0	1	1	0	2
12	0	0	0	0	0	0	0
13	0	0	1	0	0	0	1
14	0	0	0	0	0	0	0
15	0	0	0	0	0	0	0
16	0	0	0	0	0	0	0
17	0	0	0	0	0	0	0
18	0	1	0	0	0	0	1
19	1	0	0	0	0	0	1
20	0	0	0	0	0	0	0
21	0	0	0	0	0	0	0
22	0	0	0	1	1	1	3
23	0	0	0	0	0	0	0
24	0	0	0	1	1	0	2
25	0	1	0	1	1	0	3
26	0	0	0	1	1	0	2
27	0	0	0	0	0	0	0
28	0	0	0	0	0	0	0
29	0	0	0	0	0	0	0
30	0	0	0	1	1	0	2
31	0	0	0	0	1	0	1
32	0	0	0	0	1	0	1
33	0	0	0	0	0	0	0
34	0	1	0	1	1	0	3
35	0	0	0	0	0	0	0
36	0	1	1	1	1	0	4
37	0	0	0	1	1	0	2
38	0	0	0	0	0	0	0
39	0	0	0	0	0	0	0
40	1	1	1	1	1	1	6
41	0	0	0	1	0	0	1
42	0	0	0	0	0	0	0
43	0	0	0	0	0	0	0
44	0	0	0	1	0	0	1
45	1	1	1	1	1	1	6
46	0	0	0	0	1	0	1
47	1	1	1	1	1	1	6
48	0	0	0	0	0	0	0
49	0	1	0	0	1	0	2
50	0	0	0	0	0	0	0
51	0	1	0	0	1	0	2
52	1	1	1	1	1	1	6
53	0	0	0	0	0	0	0
54	1	1	1	1	1	1	6
55	1	1	1	1	1	1	6
56	0	0	0	0	0	0	0
57	0	0	0	0	0	0	0
58	0	1	0	1	0	1	3
59	0	0	0	0	0	0	0
60	0	0	0	0	0	0	0
61	0	1	0	1	0	0	2
62	0	0	0	0	0	0	0
63	0	0	0	0	0	0	0
64	0	0	0	0	0	0	0
65	0	0	0	0	0	0	0
66	0	0	0	0	1	0	1
67	1	1	0	0	0	0	2
68	1	0	0	0	0	0	1
69	0	0	0	0	0	0	0
70	1	1	1	1	1	1	6
71	0	1	0	1	1	1	4
72	0	0	0	0	0	0	0
73	0	0	0	0	0	0	0
74	0	0	0	1	0	0	1
75	0	0	0	0	1	0	1
76	0	0	0	0	0	0	0
77	0	0	0	0	0	0	0
78	0	1	0	0	1	0	2
79	0	0	0	0	0	0	0
80	0	1	0	1	1	0	3
81	0	1	0	1	1	0	3
82	0	0	0	0	0	0	0
83	0	0	1	1	0	0	2
84	0	0	0	0	0	0	0
85	0	0	0	0	0	0	0
86	0	0	0	1	0	0	1
87	0	0	0	1	0	0	1
88	0	1	0	1	1	0	3
89	0	0	1	0	1	0	2
90	0	0	0	1	0	0	1
91	0	0	0	0	0	0	0
92	0	0	0	0	1	0	1
93	0	1	0	1	1	0	3
94	0	0	0	0	1	0	1
95	0	0	0	0	0	0	0
96	0	0	0	0	0	0	0
97	0	0	0	0	0	0	0
98	0	0	0	0	0	0	0
99	0	0	0	0	0	0	0
100	0	0	0	0	1	0	1
101	0	0	0	0	1	0	1
102	0	0	0	0	0	0	0
103	0	0	0	1	1	0	2
104	1	1	1	1	1	1	6
105	0	1	1	1	1	0	4
106	0	0	0	0	0	0	0
107	0	1	0	1	1	1	4
108	0	0	0	1	0	0	1
109	0	0	0	0	0	0	0
110	0	0	0	1	1	0	2
111	1	1	1	1	1	1	6
112	0	0	0	1	1	0	2
113	0	0	0	0	1	0	1
114	0	0	0	0	0	0	0
115	0	0	0	0	0	0	0
116	1	1	1	1	1	1	6
117	0	0	0	1	0	0	1
118	0	1	0	0	0	0	1
119	0	0	0	0	0	0	0
120	0	0	0	0	1	0	1
121	1	0	1	1	1	1	5
122	0	0	0	0	0	0	0
123	0	0	0	0	0	0	0
124	0	0	0	0	0	0	0
125	0	1	0	1	0	0	2
126	0	1	0	1	1	0	3
127	0	0	0	0	0	0	0
128	0	1	0	1	1	0	3
129	0	0	0	0	0	0	0
130	0	0	0	1	0	0	1
131	0	0	0	0	0	0	0
132	0	1	0	1	1	0	3
133	0	0	0	0	0	0	0
134	0	1	0	1	1	0	3
135	0	0	0	0	1	0	1
136	0	0	0	0	0	0	0
137	0	0	0	0	0	0	0
138	0	0	0	0	0	0	0
139	0	0	0	0	1	0	1

## Sheet: Cats
Sequential Number	Nystagmus	Paddling	Opisthotonus	Uncoordinated movment	Vocalizing	Biting	Score
1	0	0	0	0	0	0	0
2	0	0	0	0	0	0	0
3	1	1	1	1	1	1	6
4	0	0	0	1	0	0	1
5	0	0	0	0	0	0	0
6	0	0	1	1	0	0	2
7	1	1	1	1	1	1	6
8	0	0	0	0	0	0	0
9	0	0	0	0	0	0	0
10	0	0	0	0	0	0	0
11	0	1	0	1	0	0	2
12	0	1	0	0	0	0	1
13	1	1	1	1	1	1	6
14	0	0	0	0	0	0	0
15	0	1	1	1	0	0	3
16	0	0	0	0	0	0	0
17	0	0	0	0	0	0	0
18	1	1	1	1	1	1	6
19	0	1	0	0	0	1	2
20	0	0	1	0	0	0	1
21	0	0	0	0	0	0	0
22	0	0	0	0	0	0	0
23	0	1	1	1	0	0	3
24	0	0	0	0	0	0	0
25	0	1	1	1	0	1	4
26	0	1	0	1	0	0	2
27	0	1	1	1	1	1	5
28	1	0	0	1	0	0	2
29	0	0	0	0	0	0	0
30	0	1	0	1	1	0	3
31	1	1	1	1	1	1	6
32	0	0	0	1	0	0	1
33	0	0	0	1	0	0	1
34	1	1	1	1	1	1	6
35	0	0	0	0	0	0	0
36	1	1	1	1	1	1	6
37	0	1	0	1	0	0	2
38	0	1	0	1	0	0	2
39	0	0	0	0	0	0	0
40	0	1	0	1	0	0	2
41	0	0	0	0	0	0	0
42	0	1	0	1	1	0	3
43	0	1	1	1	1	0	4
44	0	0	0	0	0	0	0
45	1	1	0	1	0	0	3
